# Supplementary material for: Two novel outlier detection approaches based on unsupervised possibilistic and fuzzy clustering
Source: PeerJ Comput Sci. 2022 Sep 27;8:e1060. doi: 10.7717/peerj-cs.1060 (PMC9575855; doi:10.7717/peerj-cs.1060)
Supplement: Supplemental Information 1 [file peerj-cs-08-1060-s001.dat]

"p1" "p2" "p3" ""
0.0251900035837015 0.323455814186989 0.78438579752252 1
0.0562878118198352 0.320898882196463 0.684887332340308 1
0.0767179554429612 0.279282218738619 0.644779243921183 1
0.0567618797437931 0.330578826013512 0.701939284733206 1
0.0479812042626829 0.322432205520496 0.746735744569805 1
0.0198854102354385 0.342612290752142 0.752512050525555 1
0.0573004751688411 0.331329248392491 0.748277535839483 1
0.0482196080583526 0.286305138061181 0.679860425434381 1
0.0560388236974697 0.224018619081031 0.657765369859517 1
0.0778719132640346 0.255393894553094 0.691337420238494 1
0.0626991824898134 0.29760602917569 0.711586484619346 1
0.0477255521131477 0.348419123574525 0.743809183884344 1
0.0852018146206265 0.287863170127889 0.723732159786663 1
0.0241782676024463 0.300429856343792 0.721805758922842 1
0.0886326922604849 0.294439173673112 0.72151474015718 1
0.0724528463979827 0.301973038015034 0.791223215017415 1
0.10974187831379 0.26891888071042 0.66087887326721 1
0.0768698731330375 0.28175896494672 0.721705217388322 1
0.105505178942334 0.247973635363699 0.706215055061392 1
0.110025698290018 0.383030720933299 0.824869339011912 1
0.0328571395441628 0.255278243707193 0.726052596819048 1
0.0909694608018228 0.275368927758281 0.684314649972283 1
0.0795829132182578 0.236186233687216 0.687321294091187 1
0.390781371285331 0.614968054178718 0.807248605738543 2
0.389640322625864 0.561903332641791 0.78225487121581 2
0.418210928616311 0.596689168280374 0.806230208095971 2
0.32730868370137 0.477257002144688 0.81752672899256 2
0.350124488687004 0.52873649609532 0.756785593988033 2
0.30902768304271 0.435029913565316 0.875295467934602 2
0.316931647857667 0.512035670327226 0.872493872679597 2
0.301060623906373 0.419941166268122 0.874664545537812 2
0.303744641651145 0.548226520132554 0.865719099881775 2
0.422981100429985 0.61266333997806 0.748480537570335 2
0.370958326426724 0.619478269654973 0.803203837404059 2
0.381023026131935 0.540279923704147 0.712586752505982 2
0.342283124973226 0.506853146910812 0.84231131206518 2
0.331818162518135 0.426422581317842 0.815756559825177 2
0.318590504077255 0.500082555435357 0.815626881499811 2
0.290331328307214 0.40382727721124 0.924650211404846 2
0.373145087829815 0.619045544773017 0.776807517515274 2
0.364051880937715 0.49483362282312 0.801760823288797 2
0.379184057354615 0.542925773277164 0.789213901286095 2
0.350478350012438 0.604720050423154 0.793182459147692 2
0.354206347915905 0.569056263392028 0.833606688993861 2
0.259817411209382 0.359534342758573 0.906491804609834 2
0.313813479593263 0.379729929466685 0.862290009412826 2
0.36521697385588 0.558957242378414 0.837522404525155 2
0.309106098961877 0.609756633645735 0.796570940756084 2
0.392698008720317 0.544274879761436 0.762600375723777 2
0.3651929541382 0.566557699537525 0.772598316267174 2
0.256723680178558 0.37810178391467 0.875307094608926 2
0.291047207715042 0.563899121795281 0.810307815738034 2
0.241496001837659 0.470069890505188 0.848322136115705 2
0.416873133370382 0.479663292906257 0.792968332920037 2
0.754623436616744 0.777766754702231 0.79496083803701 3
0.842050464031442 0.770370428424436 0.886171503962836 3
0.807320831876996 0.842708928917337 0.846258502464843 3
0.720833812288067 0.727761849653821 0.78278489402264 3
0.772306985091782 0.807341970127235 0.790605550887713 3
0.707263739614886 0.859015763147686 0.751743333422787 3
0.742303409117603 0.766576627833889 0.809667495212175 3
0.691817938261644 0.794355813242415 0.756778663128049 3
0.597829713835923 0.826731608901534 0.721012834562155 3
0.71466189063202 0.833334428207414 0.718991117707022 3
0.769517212654148 0.758111268100852 0.940364022892549 3
0.646351507686598 0.750850627289081 0.712026835802898 3
0.742862335493775 0.744721881150899 0.754155764858125 3
0.77579134499041 0.862294740075116 0.838974925217868 3
0.707342755149241 0.795963425416214 0.759612504832527 3
0.662877131220432 0.674641705651429 0.655794063736885 3
0.791736043291211 0.771118187539973 0.762482607563138 3
0.781376780021757 0.886579361994577 0.704978095376538 3
0.759271268592897 0.777193448413365 0.822917490701266 3
0.79205959174437 0.788534718373739 0.766021800580909 3
0.75811883291486 0.787182937989693 0.746135026927368 3
0.716143137851443 0.824054785932706 0.812182549217504 3
0.675803873502581 0.719895455421764 0.718467787424767 3
0.677754000099828 0.754333940497184 0.673309108796948 3
0.705180125289587 0.736487109052441 0.929721049909031 3
0.627997005016807 0.739128912744672 0.710477381100089 3
0.689512154325848 0.722756982108324 0.793904175668676 3
0.795752684721997 0.793965485901778 0.823942450428762 3
0.790813410059658 0.815190646642867 0.792334793014589 3
0.683295758343979 0.832496289313823 0.746641079204654 3
0.83123551009225 0.85560434455385 0.829491192582038 3
0.246177751995769 -0.019684548123668 0.662947942352049 4
0.108184912246839 0.0855811408082119 0.642019679507686 4
0.207920052083103 0.0913560441216606 0.646093376227781 4
0.279716786121494 -0.0229064531709833 0.590363498570398 4
0.180500691094629 -0.0648419602656187 0.690410274663459 4
0.189449087508781 0.0442972802069926 0.585113102134536 4
0.248273576714024 0.0140714923339349 0.590359889190332 4
0.297802931133793 0.0543858803718914 0.546670403810914 4
0.169369830427416 0.091413206734625 0.698688765742151 4
0.195365690107311 0.0172131098557524 0.660851709733191 4
0.295113792023969 0.00874293602299835 0.550992592683221 4
0.247106418921795 -0.047736758684453 0.681387586300083 4
0.317059682328277 -0.0946729546530485 0.581278182229481 4
0.283393123268713 -0.0152077239862366 0.608361455294024 4
0.333795546888927 0.00113219316787353 0.558342542775623 4
0.259141808001478 0.0303259825296872 0.583380430460418 4
0.237901139547621 -0.0369485036110197 0.708922775621196 4
0.304996847824967 -0.0653007693778012 0.613825861624185 4
0.440923607452413 -0.0465631035802605 0.499237631998335 4
0.146279133873894 0.0495281330018829 0.669010421152355 4
0.219652499117096 0.0249638325288169 0.59396533916818 4
0.30830523510019 0.0495734652592538 0.500688613365034 4
0.23918061320621 0.00558593297840461 0.562323082169069 4
0.16318874526315 0.0320818052047815 0.6702579862665 4
0.195540946115936 0.0379830205357438 0.634222859656237 4
0.252651039552438 0.0130695443673617 0.590898765894707 4
0.313637214291539 -0.00313684328709366 0.603855284693969 4
0.254834903674848 -0.0230269783035448 0.691776660348235 4
0.224741798238508 0.0497654879472799 0.64110620501563 4
0.328673913456491 0.0271558008333922 0.582983423387209 4
0.326606791210156 0.0279351392344529 0.584073641339326 4
0.393146083647597 0.00046402099364971 0.514294542408842 4
0.291140607639322 -0.0487789248604873 0.652933054745023 4
0.163498978291017 0.0624347979944168 0.654557984903039 4
0.283327581768572 -0.0413571043604889 0.649273929038874 4
0.519218386526906 0.810200920760992 0.144861311787129 0
0.791239253626541 0.627105601350034 0.238754400356896 0
0.53491362034831 0.0663163093250188 0.353211627419724 0
0.15880775440619 0.717218689120155 0.630040257966153 0
0.616412517026788 0.216255829329983 0.505222685026449 0
0.284526330633244 0.185920583623891 0.262506515717594 0
0.42179014339686 0.218989247336705 0.0864342305853656 0
0.836327446893033 0.433924779094806 0.603435325905094 0
0.728500164700784 0.292521267935391 0.207476143655019 0
0.530165332785219 0.483793020534005 0.298630253567834 0
