# Supplementary material for: Two novel outlier detection approaches based on unsupervised possibilistic and fuzzy clustering
Source: PeerJ Comput Sci. 2022 Sep 27;8:e1060. doi: 10.7717/peerj-cs.1060 (PMC9575855; doi:10.7717/peerj-cs.1060)
Supplement: Supplemental Information 2 [file peerj-cs-08-1060-s002.dat]

p1	p2	cl
-10.44	-1.33	1
14.75	-2.09	1
6.78	-1.03	1
5.25	-0.87	1
-3.84	1.09	1
-1.29	8.42	1
-6.86	0.6	1
-6.34	3.25	1
-4.47	10.4	1
2.95	-1.7	1
9.21	3.65	1
6.74	1.47	1
-2.46	-4.25	1
-10.89	-12.67	0
1.19	-11.89	1
-3.68	-1.73	1
-8.9	-3.05	1
2.24	-2.04	1
2.91	-7.08	1
4.28	1.14	1
36.04	-1.82	1
31.4	6.71	1
38.79	5.04	1
26.78	1.07	1
29.72	-1.5	1
33.74	1.28	1
28.51	-0.95	1
41.17	-0.4	1
42.47	3.5	1
36.18	-3.98	1
27.98	-4.01	1
38.29	-0.04	1
22.22	-3.63	1
32.33	-7.45	1
51.01	4.35	0
37.2	-1.33	1
29.25	-7.83	1
39.43	-1.97	1
33.58	-0.72	1
40.18	-11.67	1
30	-18	0
-20	-1	0
15	-20	0
25	-22	0
-5	-25	0
